# Supplementary material for: Emerging Pattern of Post-COVID-19 Parosmia and Its Effect on Food Perception
Source: Foods. 2022 Mar 27;11(7):967. doi: 10.3390/foods11070967 (PMC8997629; doi:10.3390/foods11070967)
Supplement: Supplementary file 1 [file foods-11-00967-s001.zip]

Archive with 1 entries (1 files):
- foods-1620008-supplementary.xlsx
