# Supplementary material for: Emerging Pattern of Post-COVID-19 Parosmia and Its Effect on Food Perception
Source: Foods. 2022 Mar 27;11(7):967. doi: 10.3390/foods11070967 (PMC8997629; doi:10.3390/foods11070967)
Supplement: Supplementary file 1 [file foods-11-00967-s001.zip › foods-1620008-supplementary.xlsx]

## Sheet: Table S1 
Supplmentary Table S1 Descriptors for 14 Set Triggers
Descriptor	Group*	Apple	Bacon	Butter	Chocolate	Cucumber	Coffee	Egg	Fried	Meat	Melon	Onion	Peanut	Peppers	Rose	Poo		Sum	Freq	Max
rotten	D	24	82	13	31	29	53	81	60	126	28	105	39	27	16	65		779	15	126
chemical	D	27	43	12	29	23	76	33	54	58	24	56	33	37	16	78		599	15	78
burnt	D	2	43	2	28	1	118	19	52	34	2	30	34	12	1	36		414	15	118
sweet	D	12	15	6	25	12	23	6	17	21	16	25	13	10	9	84		294	15	84
rancid	D	4	23	10	6	3	26	13	36	35	5	33	21	6	0	16		237	14	36
off	D	2	14	8	17	2	17	13	12	27	3	10	2	1	3	5		136	15	27
metallic	D	5	12	2	12	6	13	12	14	18	2	6	6	4	3	18		133	15	18
mouldy	D	5	4	6	7	8	14	8	9	10	3	14	8	6	0	9		111	14	14
sewage	D	5	10	2	7	1	22	5	10	13	1	12	3	0	2	8		101	14	22
garbage	D	1	12	1	4	1	10	10	8	15	1	18	3	4	1	10		99	15	18
bitter	D	2	2	1	18	4	27	2	2	3	4	6	5	8	2	3		89	15	27
sour	D	7	5	5	3	3	11	2	5	6	5	11	3	3	3	8		80	15	11
sulphur	D	0	6	0	3	0	6	28	3	3	1	8	3	0	1	12		74	11	28
poo	D	0	6	0	4	1	15	9	3	13	0	7	7	4	0	2		71	11	15
sickly	D	3	3	2	6	6	9	2	7	4	0	8	3	2	1	14		70	14	14
smoky	D	0	11	0	3	1	17	4	10	7	0	4	3	2	0	3		65	11	17
petrol/gas	D	3	6	2	2	2	5	5	9	7	1	8	2	2	0	8		62	14	9
musty	D	1	5	1	3	2	4	2	5	10	2	6	5	0	4	10		60	14	10
death	D	0	8	0	1	0	5	6	6	13	0	11	1	0	1	7		59	10	13
putrid	D	0	5	0	3	1	7	7	10	6	1	8	5	2	0	3		58	12	10
acrid	D	0	3	0	2	0	18	1	4	5	1	7	1	2	0	3		47	11	18
plastic	D	0	4	0	1	2	7	3	4	5	0	5	2	1	0	4		38	11	7
ammonia	D	2	0	0	5	0	6	3	4	3	3	2	2	0	2	4		36	11	6
perfumed	D	5	0	0	2	3	1	1	1	1	7	1	0	8	4	1		35	12	8
decay	D	0	4	0	1	0	1	0	6	9	0	3	1	3	0	6		34	9	9
spoilt	D	2	3	3	2	1	3	3	4	3	1	3	1	1	0	1		31	14	4
dirty	D	0	0	1	6	3	10	0	2	4	1	2	0	1	0	0		30	9	10
rubber	D	0	4	0	3	0	6	2	1	2	0	3	4	0	0	5		30	9	6
old	D	0	1	2	2	0	2	4	9	0	0	2	5	2	0	0		29	9	9
floral	D	1	0	2	2	8	2	1	0	2	3	1	1	2	3	0		28	12	8
stale	D	0	3	1	3	2	7	1	0	1	0	0	7	0	0	2		27	9	7
vomit	D	0	5	1	3	0	2	6	1	3	1	4	0	0	0	1		27	10	6
onion	D	0	2	0	0	0	2	2	2	1	3	4	0	0	0	10		26	8	10
earthy	D	0	0	0	0	0	5	0	0	4	0	5	4	0	0	7		25	5	7
soapy	D	2	0	0	0	7	2	1	1	0	3	2	0	3	2	1		24	10	7
garlic	D	0	0	0	2	0	2	4	1	3	1	5	0	2	0	4		24	9	5
meat	D	0	3	1	0	0	2	1	3	4	0	4	1	0	0	4		23	9	4
oily	D	0	2	0	2	0	1	2	8	0	0	3	3	0	0	0		21	7	8
newcovidtaste	D	0	0	0	1	1	1	2	2	0	3	1	3	0	0	7		21	9	7
sweat	D	1	0	0	1	0	0	0	4	2	0	7	0	1	0	4		20	7	7
disinfectant	D	3	1	0	0	0	0	0	1	13	0	0	0	1	0	0		19	5	13
grass	D	0	0	1	0	3	3	0	1	3	0	2	1	2	0	3		19	9	3
goneoff	D	0	5	0	1	0	1	0	0	8	1	0	2	0	0	0		18	6	8
acidic	D	2	1	0	0	0	2	1	0	1	2	4	2	1	2	0		18	10	4
grease	D	0	0	0	0	0	0	1	12	2	0	0	0	0	0	2		17	4	12
coffee	D	0	1	0	2	0	2	0	2	2	0	0	2	0	0	6		17	7	6
dirt	D	0	0	0	2	1	6	0	0	1	0	1	3	1	1	1		17	9	6
sharp	D	0	1	0	3	2	0	0	1	0	0	5	1	2	1	1		17	9	5
bleach	D	0	2	0	1	1	3	2	1	3	0	2	1	1	0	0		17	10	3
fumes	D	1	0	1	1	3	3	1	1	1	0	2	0	0	1	2		17	11	3
musky	D	0	0	2	1	0	3	2	2	0	0	2	2	0	1	0		15	8	3
ash	D	0	0	0	2	1	5	1	0	2	0	1	1	0	0	1		14	8	5
petfood	D	0	1	0	1	0	3	1	1	2	0	1	1	1	0	2		14	10	3
rind	D	0	2	1	1	1	1	1	1	1	1	1	1	1	1	0		14	13	2
earth	D	0	0	1	5	2	1	2	2	0	0	0	0	0	0	0		13	6	5
fermented	D	2	0	0	0	1	0	2	1	0	3	1	0	0	1	2		13	8	3
fatty	D	0	2	0	1	0	0	0	6	1	0	0	2	0	0	0		12	5	6
silage	D	0	0	0	0	0	1	0	0	0	10	0	0	0	0	0		11	2	10
tangy	D	0	0	0	1	1	0	0	1	4	1	0	1	0	0	0		9	6	4
acetone	D	0	0	0	0	2	3	0	1	1	1	0	0	0	0	1		9	6	3
fruity	D	2	0	0	1	0	0	0	0	0	1	0	0	1	2	2		9	6	2
skunk	D	0	0	0	0	0	2	0	0	1	0	0	0	0	0	5		8	3	5
eggs	D	0	0	0	0	0	1	3	1	1	0	1	1	0	0	0		8	6	3
damp	D	0	0	0	0	0	2	1	1	0	0	0	2	0	0	2		8	5	2
vinegar	D	2	0	0	0	0	0	0	0	2	0	0	0	1	2	1		8	5	2
wet	D	0	1	0	0	0	1	1	1	1	0	1	0	2	0	0		8	7	2
cardboard	D	0	0	0	0	0	1	0	2	2	0	0	1	0	0	1		7	5	2
urine	D	0	2	0	0	0	1	0	0	0	0	1	1	0	0	1		6	5	2
savoury	D	0	0	0	0	0	3	1	0	0	0	1	0	0	0	0		5	3	3
compost	D	0	0	0	0	0	0	0	0	1	1	2	0	1	0	0		5	4	2
durian	D	0	0	0	1	0	2	0	0	0	0	0	0	1	0	1		5	4	2
dusty	D	0	0	0	1	0	1	0	0	0	0	0	2	1	0	0		5	4	2
tar	D	0	1	0	0	0	2	0	0	0	1	1	0	0	0	0		5	4	2
apple	D	4	0	0	0	0	0	0	0	0	0	0	0	0	0	0		4	1	4
biscuit	D	0	0	0	0	0	0	0	0	0	0	0	0	0	0	3		3	1	3
blood	D	0	0	0	0	0	0	0	0	2	0	1	0	0	0	0		3	2	2
fried	D	0	2	0	0	0	0	0	0	1	0	0	0	0	0	0		3	2	2
paint	D	1	0	0	0	0	2	0	0	0	0	0	0	0	0	0		3	2	2
stewed	D	0	0	0	0	0	2	0	0	0	0	0	1	0	0	0		3	2	2
disgusting	H	0	1	1	3	5	21	14	6	1	0	19	4	5	1	9		90	13	21
bad	H	2	3	2	4	4	6	7	9	7	4	14	5	8	0	7		82	14	14
unpleasant	H	2	9	2	7	1	16	8	10	0	1	13	6	0	5	0		80	12	16
horrible	H	1	4	3	5	1	10	2	7	8	1	23	1	3	0	3		72	14	23
awful	H	0	6	2	2	5	13	4	6	6	0	12	2	4	0	6		68	12	13
gross	H	0	9	1	4	0	7	3	5	7	0	14	6	4	0	2		62	11	14
foul	H	0	4	1	2	2	11	4	4	8	0	9	5	2	0	3		55	12	11
vile	H	1	3	1	5	2	10	5	4	8	2	7	2	0	0	4		54	13	10
weird	H	1	1	1	1	4	5	2	2	3	3	3	3	3	0	16		48	14	16
nasty	H	2	2	0	3	1	5	2	3	4	4	2	3	0	1	1		33	13	5
pungent	H	0	1	0	1	0	3	1	3	5	0	8	1	0	0	2		25	9	8
strange	H	0	0	1	1	0	2	0	3	3	0	2	2	3	0	4		21	9	4
notnice	H	0	0	1	3	2	2	1	2	4	0	0	1	1	0	1		18	10	4
nauseating	H	0	3	0	0	0	3	1	1	3	0	2	0	0	0	3		16	7	3
terrible	H	0	0	0	0	0	2	1	1	2	0	5	0	1	0	2		14	7	5
rank	H	0	0	0	1	1	2	1	1	3	0	2	1	1	0	0		13	9	3
stinky	H	0	1	0	1	1	0	1	0	1	0	4	1	0	0	2		12	8	4
unpalatable	H	0	0	0	0	0	0	0	0	10	1	0	0	0	0	0		11	2	10
unbearable	H	0	0	0	1	0	2	0	2	1	0	1	1	0	0	1		9	7	2
notbad	H	1	0	0	1	1	0	0	0	0	0	0	1	0	0	4		8	5	4
not good	H	0	1	0	1	2	0	1	2	1	0	0	0	0	0	0		8	6	2
yuck	H	0	2	0	0	0	1	2	0	0	0	1	0	0	0	1		7	5	2
harsh	H	0	0	0	1	0	1	0	1	0	0	0	3	0	0	0		6	4	3
overpowering	H	0	0	0	0	0	0	0	3	0	0	2	0	1	0	0		6	3	3
dull	H	0	1	0	0	0	2	0	1	1	0	0	0	0	1	0		6	5	2
lessunpleasant	H	0	0	0	0	0	0	0	0	0	0	0	0	0	0	4		4	1	4
inedible	H	0	0	0	0	1	0	1	0	2	0	0	0	0	0	0		4	3	2
stench	H	0	1	0	0	0	2	0	0	0	0	0	0	1	0	0		4	3	2
better	H	0	0	0	0	0	0	0	0	0	0	0	0	0	0	3		3	1	3
pleasant	H	0	0	0	0	0	0	0	0	0	0	0	0	0	0	2		2	1	2
indescribable	C	0	4	1	3	5	11	4	7	8	1	10	4	4	1	31		94	14	31
different	C	1	3	1	2	2	4	1	2	10	1	1	8	4	3	7		50	15	10
odd	C	1	1	0	0	1	2	1	1	6	1	1	8	0	1	4		28	12	8
synthetic	C	0	0	0	1	2	1	1	0	2	1	2	0	1	0	1		12	9	2
unidentifiable	C	0	3	0	1	0	0	0	0	0	0	0	0	0	0	3		7	3	3
unusual	C	0	0	0	1	0	0	0	0	0	0	0	0	0	1	3		5	3	3
artificial	C	2	0	0	0	2	0	0	0	0	0	0	0	0	1	0		5	3	2
notthesame	C	0	0	0	0	0	1	0	0	0	0	1	1	0	0	2		5	4	2
toxic	C	0	0	0	0	0	1	0	0	1	0	1	0	0	0	2		5	4	2
unrecognizable	C	0	1	0	0	0	0	0	1	0	0	0	0	1	0	2		5	4	2
everythingelse	C	0	0	0	0	0	2	0	0	0	0	0	0	0	0	0		2	1	2
*Category where D =aroma description, H = hedonic description and C = other conceptual description
